# Supplementary material for: Discovery of a Small-Molecule Inhibitor Targeting the ELF3-HSP27 Interaction to Suppress Breast Cancer Progression
Source: Pharmaceuticals (Basel). 2026 May 8;19(5):739. doi: 10.3390/ph19050739 (PMC13209529; doi:10.3390/ph19050739)
Supplement: Supplementary file 1 [file pharmaceuticals-19-00739-s001.zip]

Archive with 1 entries (1 files):
- pharmaceuticals-4292714-supplementary.pdf
